# Supplementary material for: Climate-forced Hg-remobilization associated with fern mutagenesis in the aftermath of the end-Triassic extinction
Source: Nat Commun. 2024 Apr 27;15:3596. doi: 10.1038/s41467-024-47922-0 (PMC11519498; doi:10.1038/s41467-024-47922-0)
Supplement: Supplementary file 8 — Supplementary Data 5 [file 41467_2024_47922_MOESM8_ESM.xlsx]

## Sheet: Table S5
Supplementary Data 5: Mercury isotope standard reference materials recoveries
Sample ID	n	Recovery	δ199Hg (‰)	2σ	δ200Hg (‰)	2σ	δ201Hg (‰)	2σ	δ202Hg (‰)	2σ	Δ199Hg (‰)	2σ	Δ200Hg (‰)	2σ	Δ201Hg (‰)	2σ
GBW 07311	2	1.03	-0.405	0.03	-0.29	0.04	-0.655	0.01	-0.545	0.05	-0.27	0.04	-0.015	0.07	-0.235	0.03
Column NIST 3133	3	1.01	0	0.04	-0.01	0.02	0	0.04	0.01	0.05	0	0.03	-0.01	0.04	0	0.01
Digest NIST 3133	1	1.08	0.02		-0.02		0		-0.02		0.02		-0.01		0.01
Note: 2σ is either 2SE of replicates of each sample, or 2SD of NIST 8610, whichever is higher.
